# Supplementary material for: Characterisation of the Toxoplasma gondii tyrosine transporter and its phosphorylation by the calcium‐dependent protein kinase 3
Source: Mol Microbiol. 2018 Nov 25;111(5):1167–81. doi: 10.1111/mmi.14156 (PMC6488386; doi:10.1111/mmi.14156)
Supplement: Supplementary file 4 [file MMI-111-1167-s004.xlsx]

## Sheet: Sheet1
FC (DMSO) [log2]	FC 15s Ionophore treatment [log2]	FC 30s Ionophore treatment [log2]	FC 60s Ionophore treatment [log2]	Amino acid	Charge	[Product Description]_	[SignalP Peptide]_	[# TM Domains]_	Known site	Origin	Intensity Phos_MS2	Reporter intensity count 0 Phos_MS2	Reporter intensity count 1 Phos_MS2	Reporter intensity count 2 Phos_MS2	Reporter intensity count 3 Phos_MS2	Localization prob Phos_MS2	Score diff Phos_MS2	PEP Phos_MS2	Score Phos_MS2	Delta score	Score for localization	Mass error [ppm]	Position in peptide	Positions within proteins	Proteins	Leading proteins	Sequence window	Phospho (STY) Probabilities	Phospho (STY) Score diffs	Identification type Phos_MS2	PhosphoSitePlus window	Number of Phospho (STY)	Protein group IDs
0	0.0762825	0.644939	1.73608	S	3	transporter, major facilitator family protein	N/A	12	+		7.75903	5	5	5	5	1	118.308	1.72093e-11	118.31	96.955	118.31	-0.13044	9	56;56;56	TGGT1_257530;TGVEG_257530;TGME49_257530	TGGT1_257530	FEVGGAKQGVNKAQDSAVNKGAANTPPRVAF	QGVNKAQDS(1)AVNK	QGVNKAQDS(118.31)AVNK	By MS/MS	FEVGGAKQGVNKAQDsAVNKGAANTPPRVAF	1	4639
0	0.0906506	0.254408	0.660082	T	4	transporter, major facilitator family protein	N/A	12			7.41191	7	7	7	7	0.999986	48.8448	4.31668e-34	106.97	73.515	106.97	0.012244	11	32;32;32	TGGT1_257530;TGVEG_257530;TGME49_257530	TGGT1_257530	SSGDRARSIELAHQPTGAGASLSSFEVGGAK	ARS(1)IELAHQPT(1)GAGASLSSFEVGGAK	ARS(62.43)IELAHQPT(48.84)GAGAS(-48.84)LS(-63.06)S(-63.06)FEVGGAK	By MS/MS		2;3	4639
0	0.147709	0.158947	0.450029	S	4	transporter, major facilitator family protein	N/A	12			8.29316	19	19	19	19	0.999999	62.4335	1.17186e-136	214.01	177.69	106.97	0.012244	3	24;24;24	TGGT1_257530;TGVEG_257530;TGME49_257530	TGGT1_257530	VERKAESPSSGDRARSIELAHQPTGAGASLS	ARS(1)IELAHQPT(1)GAGASLSSFEVGGAK	ARS(62.43)IELAHQPT(48.84)GAGAS(-48.84)LS(-63.06)S(-63.06)FEVGGAK	By MS/MS		1;2	4639
0	0.159082	0.206106	0.218086	S	3	transporter, major facilitator family protein	N/A	12			8.36344	7	7	7	7	0.98841	21.3185	1.05515e-168	224.56	183.31	224.56	-0.47798	16	39;39;39	TGGT1_257530;TGVEG_257530;TGME49_257530	TGGT1_257530	SIELAHQPTGAGASLSSFEVGGAKQGVNKAQ	SIELAHQPTGAGAS(0.007)LS(0.988)S(0.004)FEVGGAK	S(-145.16)IELAHQPT(-89.91)GAGAS(-21.32)LS(21.32)S(-23.62)FEVGGAK	By MS/MS		1;2;3	4639
0	0.173	0.0938377	-0.104437	S	3	transporter, major facilitator family protein	N/A	12			7.48151	3	3	3	3	0.752643	3.34888	1.34257e-11	72.657	57.803	57.347	0.77787	17	40;40;40	TGGT1_257530;TGVEG_257530;TGME49_257530	TGGT1_257530	IELAHQPTGAGASLSSFEVGGAKQGVNKAQD	SIELAHQPT(0.023)GAGAS(0.749)LS(0.476)S(0.753)FEVGGAK	S(-40.17)IELAHQPT(-16.89)GAGAS(3.35)LS(-3.35)S(3.35)FEVGGAK	By MS/MS		2;3	4639
0	0.0526123	-0.0362911	-0.168001	S	3	transporter, major facilitator family protein	N/A	12			8.65389	14	14	14	14	0.989397	19.7334	3.79239e-136	213.3	177.77	213.3	0.063795	14	37;37;37	TGGT1_257530;TGVEG_257530;TGME49_257530	TGGT1_257530	ARSIELAHQPTGAGASLSSFEVGGAKQGVNK	SIELAHQPTGAGAS(0.989)LS(0.011)SFEVGGAK	S(-100.16)IELAHQPT(-49.91)GAGAS(19.73)LS(-19.73)S(-41.34)FEVGGAK	By MS/MS		1;2;3	4639
0	-0.279146	-0.569826	-1.34515	S	3	transporter, major facilitator family protein	N/A	12			7.97294	10	10	10	10	0.970352	16.1051	4.3886e-12	146.27	105.26	106.6	-0.41853	4	15;15;15	TGGT1_257530;TGVEG_257530;TGME49_257530	TGGT1_257530	_MESTEATMVERKAESPSSGDRARSIELAHQ	KAES(0.97)PS(0.024)S(0.006)GDRAR	KAES(16.11)PS(-16.11)S(-22.19)GDRAR	By MS/MS		1	4639
0	0.323601	0.799387	2.11762	S	3	myosin A	N/A	0	+		10.1218	20	20	20	20	0.5	0	2.24444e-165	243.86	225.28	217.35	-0.22106	1	20;20;20	TGVEG_235470;TGME49_235470;TGGT1_235470	TGVEG_235470	TTSEELKTATALKKRSSDVHAVDHSGNVYKG	S(0.5)S(0.5)DVHAVDHSGNVYK	S(0)S(0)DVHAVDHS(-80.03)GNVY(-116.03)K	By MS/MS	TTSEELKTATALKKRsSDVHAVDHSGNVYKG	1	4188
0	0.529871	1.23544	1.2531	S	3	myosin F	N/A	0			7.52975	1	1	1	1	0.986865	21.0819	8.40052e-44	150.06	139.02	150.06	-1.0135	4	1538;1538;1538	TGVEG_278870;TGME49_278870;TGGT1_278870	TGVEG_278870	GGLSANFFDSIRSFLSQSSMRPAGNVLASGK	S(0.005)FLS(0.987)QS(0.008)SMRPAGNVLASGK	S(-22.9)FLS(21.08)QS(-21.08)S(-34.19)MRPAGNVLAS(-116.69)GK	By MS/MS		1	5131
0	0.132879	0.333574	1.30825	S	2	myosin light chain MLC1	N/A	0			6.96874	1	1	1	1	0.5	0	0.00011726	113.52	78.344	113.52	-0.30907	2	97;97;97	TGVEG_257680;TGME49_257680;TGGT1_257680	TGVEG_257680	EMYARFNARASGGKVSTGDAMILARQLGLAP	VS(0.5)T(0.5)GDAMILAR	VS(0)T(0)GDAMILAR	By MS/MS		1	4644
0	0.22366	0.33765	1.17442	S	3	dynamin-related protein DRPB	N/A	0			7.2711	7	7	7	7	0.995486	26.0606	7.41262e-62	135.3	127.58	117.83	-0.18576	20	613;613;613	TGVEG_321620;TGME49_321620;TGGT1_321620	TGVEG_321620	LSSMQQSVTTIWSQNSREKKKTVYSEQFIRE	AQQMLSSMQQSVT(0.001)T(0.001)IWS(0.002)QNS(0.995)REK	AQQMLS(-82.67)S(-77.2)MQQS(-52.64)VT(-29.26)T(-30.63)IWS(-26.06)QNS(26.06)REK	By MS/MS		1	5846
0	0.606663	0.741207	1.01357	T	2	P-type ATPase4, putative;putative P-type ATPase4	N/A	8			6.99045	1	1	1	1	0.985734	18.3974	1.15248e-30	161.86	140.55	161.86	0.20618	4	166;166;166	TGVEG_278660;TGME49_278660;TGGT1_278660	TGVEG_278660	ETARQSDPEAFRMAVTLTEQSHPTSGKNRFA	MAVT(0.986)LT(0.014)EQSHPTSGK	MAVT(18.4)LT(-18.4)EQS(-50.09)HPT(-81)S(-86.29)GK	By MS/MS		1	5125
