# Supplementary material for: Characterisation of the Toxoplasma gondii tyrosine transporter and its phosphorylation by the calcium‐dependent protein kinase 3
Source: Mol Microbiol. 2018 Nov 25;111(5):1167–81. doi: 10.1111/mmi.14156 (PMC6488386; doi:10.1111/mmi.14156)
Supplement: Supplementary file 5 [file MMI-111-1167-s005.xlsx]

## Sheet: Parameters
script	analyse.r
alpha	0.05
lfcThreshold	0
seed	1

## Sheet: KO_V_WT, 60 vs 4
	baseMean	log2FoldChange	lfcSE	stat	pvalue	padj	t4	t60
TGME49_007160	7.32218	7.65374	1.63196	4.68991	2.73326e-06	0.000173794	down	none
TGME49_025290	10.6416	3.59196	0.911331	3.94145	8.09915e-05	0.00270239	down	none
TGME49_112320	61.6593	3.28874	0.364844	9.01409	1.98514e-19	1.11499e-16	down	none
TGME49_023900	11.4782	2.90045	0.943285	3.07484	0.00210615	0.0337183	down	none
TGME49_090970	111.318	2.88376	0.332848	8.66392	4.55826e-18	2.36328e-15	down	down
TGME49_008740	137.467	2.54296	0.254828	9.97915	1.88074e-23	1.81089e-20	down	down
TGME49_093780	58.2158	1.81365	0.368242	4.92515	8.42977e-07	6.53065e-05	down	down
TGME49_016140	24.9969	1.79002	0.588858	3.03981	0.00236726	0.0363447	down	down
TGME49_082000	19.0583	1.68214	0.551371	3.05083	0.00228208	0.0353591	down	none
TGME49_089740	69.7708	1.65242	0.390937	4.22683	2.37002e-05	0.00101101	down	down
TGME49_062970	170.647	1.59564	0.269991	5.90998	3.42147e-09	6.9881e-07	down	down
TGME49_055280	29.5525	1.47371	0.41861	3.52048	0.000430764	0.00983147	down	none
TGME49_078000	48.1771	1.46645	0.445726	3.29002	0.0010018	0.0193471	down	none
TGME49_014580	293.912	1.3975	0.265574	5.26218	1.42355e-07	1.49917e-05	down	down
TGME49_003290	1191.82	1.32855	0.136387	9.74103	2.01505e-22	1.50905e-19	down	none
TGME49_002430	106.991	1.32839	0.251141	5.28941	1.22708e-07	1.37842e-05	down	down
TGME49_086930	218.356	1.14118	0.282683	4.03697	5.41461e-05	0.00195394	down	down
TGME49_035500	234.264	1.12546	0.19321	5.82505	5.70968e-09	1.13186e-06	down	down
TGME49_024460	24067.5	1.09627	0.0609711	17.9801	2.79002e-72	1.88047e-68	down	up
TGME49_064660	1885.4	1.05225	0.127076	8.2805	1.22663e-16	5.90534e-14	down	down
TGME49_088360	10183	1.04363	0.061387	17.0008	8.1062e-65	2.73179e-61	down	up
TGME49_110160	99.9763	0.994682	0.247556	4.01801	5.86921e-05	0.00207263	down	down
TGME49_022170	8620.34	0.928443	0.0690673	13.4426	3.40374e-41	5.73531e-38	down	up
TGME49_102055	143.344	0.888304	0.204219	4.34977	1.3628e-05	0.000629129	down	none
TGME49_095950	1077.9	0.852377	0.113459	7.51262	5.7957e-14	2.44144e-11	down	down
TGME49_003600	7857.9	0.851213	0.079631	10.6895	1.14018e-26	1.2808e-23	up	up
TGME49_001840	1086.59	0.845394	0.19866	4.25547	2.08607e-05	0.000905592	down	down
TGME49_106190	4829.65	0.824239	0.0546623	15.0787	2.23487e-51	5.02101e-48	none	up
TGME49_022930	180.805	0.814275	0.171022	4.76122	1.92422e-06	0.000129692	none	up
TGME49_097880	9334.51	0.81061	0.0687036	11.7987	3.96544e-32	5.34541e-29	up	up
TGME49_050880	2640.51	0.809586	0.0834836	9.69755	3.08838e-22	2.08156e-19	none	up
TGME49_037130	497.917	0.80648	0.185996	4.33602	1.45088e-05	0.000660739	down	none
TGME49_115320	13135.5	0.768697	0.0780937	9.84327	7.32883e-23	6.17454e-20	none	up
TGME49_095960	593.501	0.712976	0.136469	5.22444	1.74682e-07	1.78388e-05	down	down
TGME49_007880	174.967	0.706382	0.226111	3.12405	0.00178378	0.0294674	down	down
TGME49_043580	1690.26	0.690947	0.0731942	9.43992	3.73053e-21	2.2858e-18	none	up
TGME49_091630	479.008	0.682215	0.117677	5.79737	6.73645e-09	1.29725e-06	none	up
TGME49_055060	1861.98	0.678574	0.134852	5.03199	4.85405e-07	4.30478e-05	down	up
TGME49_002580	250.949	0.669528	0.153275	4.36815	1.25301e-05	0.000603236	none	up
TGME49_049840	159.625	0.653512	0.179582	3.63907	0.00027362	0.00698559	down	none
TGME49_102050	453.251	0.648339	0.143384	4.5217	6.13435e-06	0.000341699	down	none
TGME49_109810	13521.6	0.615701	0.0991365	6.21064	5.27684e-10	1.42264e-07	none	up
TGME49_088280	157.225	0.599116	0.199471	3.00353	0.00266869	0.0395083	down	none
TGME49_036010	2777.58	0.583441	0.0866696	6.73178	1.67596e-11	6.27555e-09	down	none
TGME49_067400	11151.8	0.579661	0.0938636	6.17557	6.59236e-10	1.64565e-07	none	up
TGME49_100190	8119.1	0.556594	0.0931519	5.97512	2.29917e-09	4.99884e-07	none	up
TGME49_005340	10316.1	0.555915	0.0982622	5.65747	1.53622e-08	2.46528e-06	none	up
TGME49_001820	1319.21	0.555904	0.0852306	6.52235	6.92136e-11	2.3325e-08	none	up
TGME49_089900	230.628	0.555574	0.157322	3.53146	0.000413276	0.00953933	none	up
TGME49_013580	5274.21	0.553816	0.0973087	5.69134	1.26049e-08	2.17839e-06	none	up
TGME49_054440	9602.15	0.552771	0.0911327	6.06555	1.315e-09	3.05623e-07	none	up
TGME49_052210	9471.21	0.546689	0.0736538	7.42241	1.15004e-13	4.55959e-11	down	none
TGME49_017470	501.252	0.539236	0.145855	3.69706	0.000218107	0.00590379	down	none
TGME49_038250	9334.92	0.538269	0.0809687	6.64786	2.97389e-11	1.05495e-08	none	up
TGME49_044420	189.765	0.533989	0.175204	3.04781	0.00230514	0.0356345	none	none
TGME49_063120	352.706	0.525118	0.131828	3.98337	6.79455e-05	0.00235936	none	up
TGME49_058590	228.374	0.523083	0.175353	2.98303	0.00285408	0.041458	none	up
TGME49_059240	5015.13	0.520012	0.107463	4.83901	1.30488e-06	9.45689e-05	none	up
TGME49_105120	558.698	0.518778	0.119587	4.33808	1.43733e-05	0.000659022	down	none
TGME49_022020	1237.55	0.515318	0.0941542	5.47312	4.42168e-08	5.96043e-06	none	up
TGME49_017570	17672.3	0.51437	0.101443	5.07053	3.96704e-07	3.56505e-05	none	up
TGME49_029250	10840.2	0.513158	0.0850137	6.03619	1.578e-09	3.54524e-07	none	up
TGME49_034550	14038.7	0.508518	0.0921602	5.51776	3.4335e-08	4.82121e-06	none	up
TGME49_054730	305.799	0.505693	0.153471	3.29505	0.000984032	0.0190585	none	up
TGME49_032710	23802.6	0.5044	0.103057	4.8944	9.86071e-07	7.38457e-05	none	up
TGME49_090180	200.584	0.503727	0.165319	3.047	0.00231139	0.0356493	down	none
TGME49_048390	13667.4	0.497543	0.0957748	5.19493	2.04798e-07	2.0602e-05	none	up
TGME49_036580	2818.72	0.489233	0.0955368	5.12088	3.04114e-07	2.84685e-05	none	up
TGME49_042340	8961.69	0.48616	0.0896375	5.42363	5.84015e-08	7.56973e-06	none	up
TGME49_054620	8262.84	0.485561	0.0945031	5.13804	2.77619e-07	2.71181e-05	none	up
TGME49_112090	11593.3	0.480243	0.096258	4.98912	6.06555e-07	5.04934e-05	none	up
TGME49_110250	315.126	0.47369	0.141343	3.35135	0.000804174	0.0162767	none	up
TGME49_019660	416.39	0.471044	0.156343	3.01289	0.00258777	0.0388453	none	up
TGME49_002620	5914.15	0.470633	0.103169	4.56176	5.07268e-06	0.000292221	down	none
TGME49_070380	12070.4	0.468236	0.0884097	5.2962	1.18236e-07	1.35069e-05	none	up
TGME49_067060	8873.31	0.467941	0.0821108	5.6989	1.20586e-08	2.13882e-06	none	up
TGME49_086550	530.12	0.465941	0.140606	3.31381	0.000920343	0.0181909	down	none
TGME49_009290	1080.91	0.465365	0.109384	4.25441	2.09603e-05	0.000905592	none	up
TGME49_003630	11114.8	0.463853	0.0935067	4.96063	7.02635e-07	5.57148e-05	none	up
TGME49_031080	9858.38	0.459622	0.0974548	4.71625	2.4023e-06	0.000154205	none	up
TGME49_005160	339.079	0.458891	0.152443	3.01024	0.00261038	0.0390599	down	none
TGME49_032300	14374	0.457514	0.0951316	4.80928	1.51477e-06	0.000107469	none	up
TGME49_025080	17484.2	0.457348	0.0930154	4.91691	8.79193e-07	6.73382e-05	none	up
TGME49_110490	14201.5	0.455853	0.0989406	4.60734	4.07849e-06	0.000243404	none	up
TGME49_066070	8742.02	0.455792	0.112478	4.05228	5.072e-05	0.00188869	none	up
TGME49_104500	3092.84	0.45457	0.0904772	5.02414	5.05686e-07	4.36964e-05	down	up
TGME49_051800	700.916	0.453046	0.120392	3.7631	0.000167821	0.00477255	down	none
TGME49_109820	11895.5	0.451348	0.10667	4.23126	2.32385e-05	0.000997627	none	up
TGME49_027600	13346.6	0.446456	0.0913877	4.88529	1.03277e-06	7.64934e-05	none	up
TGME49_003740	348.752	0.441356	0.141251	3.12462	0.00178035	0.0294674	down	down
TGME49_020920	342.409	0.439359	0.134261	3.27244	0.00106625	0.0202437	down	none
TGME49_003960	633.154	0.438982	0.112574	3.89948	9.63989e-05	0.00308164	down	none
TGME49_078530	2757.88	0.4375	0.0925116	4.72914	2.25475e-06	0.000147544	none	up
TGME49_094990	1240.71	0.432279	0.0846956	5.10392	3.32688e-07	3.07167e-05	none	up
TGME49_039530	1726.72	0.4317	0.0872875	4.94572	7.58612e-07	5.9454e-05	none	up
TGME49_063700	10681.7	0.430301	0.0865442	4.97203	6.62541e-07	5.38015e-05	none	up
TGME49_110210	505.367	0.428531	0.119777	3.57774	0.00034658	0.00834267	down	none
TGME49_078770	2176.72	0.426852	0.0722009	5.91201	3.3796e-09	6.9881e-07	none	up
TGME49_061570	24688.2	0.425289	0.085698	4.96265	6.95368e-07	5.57148e-05	none	up
TGME49_060260	9123.6	0.42014	0.0855186	4.91285	8.9761e-07	6.79763e-05	none	up
TGME49_026960	12350.7	0.4189	0.0549813	7.61896	2.55719e-14	1.14903e-11	down	up
TGME49_039330	20013.7	0.415258	0.104103	3.9889	6.63812e-05	0.00231818	none	up
TGME49_072460	1903.73	0.415059	0.0763654	5.43518	5.47425e-08	7.2346e-06	none	up
TGME49_116470	415.826	0.414075	0.141085	2.93492	0.00333632	0.046583	down	none
TGME49_068920	872.339	0.413757	0.106029	3.9023	9.52817e-05	0.00307272	none	up
TGME49_089530	16265	0.412813	0.08719	4.73464	2.19442e-06	0.000145004	none	up
TGME49_048610	1002.19	0.412275	0.114403	3.6037	0.000313718	0.00774526	none	none
TGME49_100000	9722.41	0.406222	0.0931161	4.36253	1.28564e-05	0.000609583	none	up
TGME49_118430	4582.54	0.404755	0.0771372	5.24722	1.54415e-07	1.60116e-05	none	up
TGME49_017560	716.152	0.402431	0.122521	3.28458	0.00102134	0.0196681	none	up
TGME49_113640	14045.7	0.401952	0.0760791	5.28334	1.26852e-07	1.3955e-05	none	up
TGME49_022300	1018.38	0.401222	0.123623	3.24555	0.00117226	0.0218106	none	none
TGME49_015470	23881.8	0.40057	0.0976113	4.10372	4.06554e-05	0.00155692	none	up
TGME49_088720	11309.8	0.396354	0.0923446	4.29212	1.76976e-05	0.000784748	none	up
TGME49_099050	17830.6	0.393588	0.0951074	4.13835	3.49809e-05	0.00137722	none	up
TGME49_114530	594.332	0.39033	0.122949	3.17472	0.0014998	0.0257874	down	none
TGME49_097740	814.486	0.389824	0.111077	3.50948	0.000448983	0.0101549	down	none
TGME49_007480	594.626	0.389531	0.119179	3.26845	0.00108137	0.0204428	down	down
TGME49_038010	12236.5	0.389112	0.0832839	4.67212	2.98104e-06	0.000186039	none	up
TGME49_120020	14689.8	0.388772	0.0672621	5.77995	7.47209e-09	1.39894e-06	none	up
TGME49_062670	13673.7	0.388691	0.0846326	4.59269	4.37562e-06	0.000258699	none	up
TGME49_095350	5978.36	0.386393	0.0994189	3.88652	0.000101691	0.0031931	none	up
TGME49_007840	12992.8	0.386269	0.0892551	4.32769	1.5068e-05	0.000681598	none	up
TGME49_042330	20733.6	0.385226	0.0883301	4.36121	1.29348e-05	0.000609583	none	up
TGME49_029670	14381.7	0.38212	0.0870071	4.39182	1.12404e-05	0.000561186	none	up
TGME49_105520	18131.4	0.380439	0.0910549	4.17813	2.93914e-05	0.00119336	none	up
TGME49_113390	16703.4	0.380372	0.0741842	5.12739	2.93784e-07	2.78888e-05	none	up
TGME49_091850	7811.19	0.380114	0.102995	3.69059	0.000223732	0.00603181	none	up
TGME49_044160	521.717	0.378587	0.110144	3.43721	0.000587734	0.0127374	down	none
TGME49_049250	9718.42	0.377882	0.0826618	4.57142	4.84433e-06	0.000281472	none	up
TGME49_039100	29637.3	0.377711	0.0932973	4.04847	5.15536e-05	0.00190769	none	up
TGME49_044320	12549.6	0.37752	0.0884789	4.26678	1.98314e-05	0.000873619	none	up
TGME49_121530	2580.69	0.377	0.0752119	5.0125	5.37271e-07	4.5838e-05	none	up
TGME49_037890	1048.05	0.376891	0.0829798	4.54197	5.57322e-06	0.000313029	none	up
TGME49_028470	21733.7	0.376108	0.098071	3.83506	0.000125533	0.00379414	none	up
TGME49_049740	751.751	0.373364	0.11656	3.20319	0.00135916	0.0241708	none	none
TGME49_091080	915.896	0.372098	0.104292	3.56786	0.00035991	0.00860209	none	up
TGME49_028380	429.435	0.372018	0.120865	3.07796	0.00208421	0.0335265	down	none
TGME49_034450	12840.1	0.371862	0.0949017	3.91839	8.91426e-05	0.00290252	none	up
TGME49_049950	560.357	0.370574	0.108348	3.42021	0.000625723	0.0134054	none	none
TGME49_004020	22036.8	0.369958	0.091768	4.03144	5.54352e-05	0.0019769	none	up
TGME49_012290	18006.7	0.369868	0.0826341	4.47597	7.60647e-06	0.000394366	none	up
TGME49_015460	16992.5	0.36688	0.0930768	3.94169	8.09089e-05	0.00270239	none	up
TGME49_062690	18894.2	0.365337	0.086706	4.21351	2.51428e-05	0.00105256	none	up
TGME49_049470	628.424	0.365177	0.106783	3.4198	0.000626675	0.0134054	none	none
TGME49_016880	33465.3	0.364808	0.0760569	4.79651	1.6145e-06	0.000112183	none	up
TGME49_091670	612.463	0.362154	0.102481	3.53388	0.000409513	0.00948494	down	none
TGME49_050810	15204.6	0.361829	0.0861712	4.19895	2.68153e-05	0.00110204	none	up
TGME49_094230	2148.65	0.361151	0.102163	3.53504	0.000407707	0.00948494	none	none
TGME49_028760	7940.66	0.361129	0.0636583	5.67294	1.40371e-08	2.36525e-06	down	up
TGME49_034980	713.546	0.356885	0.107132	3.33126	0.000864546	0.0172398	down	none
TGME49_039760	10469.2	0.355571	0.0971036	3.66177	0.000250481	0.00656902	none	up
TGME49_018850	804.156	0.354735	0.0977185	3.63017	0.000283236	0.00720382	none	up
TGME49_047510	4832.95	0.34964	0.0702046	4.9803	6.34861e-07	5.21825e-05	none	up
TGME49_111870	2146.35	0.349622	0.0777096	4.49908	6.82468e-06	0.000370954	none	up
TGME49_070710	738.508	0.348207	0.103724	3.35706	0.000787774	0.0161386	down	none
TGME49_106400	1429.43	0.346717	0.0950747	3.64678	0.000265546	0.0068574	down	none
TGME49_048480	15325.2	0.344855	0.0836438	4.12289	3.74142e-05	0.00144926	none	up
TGME49_121590	3006.71	0.344741	0.0887107	3.88613	0.000101857	0.0031931	none	up
TGME49_034230	1405.36	0.344442	0.114857	2.99887	0.00270981	0.0399653	down	none
TGME49_031140	17818.4	0.343463	0.0875324	3.92384	8.71486e-05	0.00286528	none	up
TGME49_057750	2353.67	0.342974	0.0754333	4.54671	5.44899e-06	0.000311239	down	up
TGME49_032230	11633.7	0.342875	0.0863841	3.96919	7.21161e-05	0.00246732	none	up
TGME49_067380	724.352	0.339894	0.115264	2.94882	0.00318991	0.045168	none	up
TGME49_045460	19232.8	0.335446	0.0746839	4.49154	7.07084e-06	0.000378234	none	up
TGME49_085710	1019.65	0.335225	0.0854927	3.92109	8.81498e-05	0.00288412	down	none
TGME49_032820	531.919	0.334518	0.111998	2.98683	0.0028189	0.0411242	none	up
TGME49_044280	14967.7	0.333749	0.062627	5.32915	9.86749e-08	1.16679e-05	down	down
TGME49_023050	13173.5	0.332535	0.0692123	4.80456	1.55091e-06	0.000108887	none	up
TGME49_013350	11728.8	0.331815	0.0870339	3.81248	0.00013758	0.00404929	none	up
TGME49_022400	700.204	0.331746	0.112112	2.95906	0.0030858	0.0440641	none	up
TGME49_048990	6478.39	0.331349	0.076977	4.30452	1.67348e-05	0.000746971	down	none
TGME49_026970	15230.3	0.330677	0.06912	4.7841	1.71755e-06	0.000116932	none	up
TGME49_114810	17224.7	0.327511	0.0871386	3.75851	0.000170929	0.00480026	none	up
TGME49_082190	1223.86	0.327289	0.0832232	3.93266	8.4011e-05	0.00277566	none	up
TGME49_024020	1100.55	0.320868	0.0970111	3.30754	0.000941196	0.0184946	none	up
TGME49_090890	1640.2	0.318758	0.104341	3.05497	0.00225082	0.0351274	down	none
TGME49_089750	11244.8	0.31765	0.0844414	3.76178	0.000168709	0.00477255	none	up
TGME49_107650	748.449	0.316191	0.101157	3.12574	0.00177356	0.0294428	none	none
TGME49_101580	1361.07	0.314335	0.0974494	3.22562	0.00125701	0.022898	up	up
TGME49_031950	1621.15	0.313666	0.0922656	3.3996	0.00067484	0.0142138	none	up
TGME49_068610	725.261	0.313351	0.102349	3.06161	0.00220152	0.0346687	down	none
TGME49_038950	5308.62	0.311664	0.075876	4.10755	3.99884e-05	0.00154012	none	up
TGME49_115940	987.891	0.310875	0.0849544	3.65932	0.000252889	0.00658354	none	up
TGME49_007440	17644.5	0.310071	0.0786674	3.94154	8.09602e-05	0.00270239	none	up
TGME49_094980	2526.39	0.30957	0.0794587	3.89599	9.77999e-05	0.0031093	none	up
TGME49_037550	1205	0.308487	0.0895482	3.44493	0.000571209	0.0124594	none	none
TGME49_030520	2220.5	0.30837	0.097797	3.15317	0.00161509	0.0276287	down	none
TGME49_114820	878.557	0.30632	0.100226	3.0563	0.00224087	0.0351244	none	up
TGME49_066060	19074.6	0.305179	0.0730953	4.17509	2.97869e-05	0.00120218	none	up
TGME49_090040	1760.32	0.299335	0.0859593	3.48228	0.000497155	0.0110588	none	up
TGME49_027820	1027.45	0.294884	0.0941257	3.13288	0.00173101	0.0288787	none	none
TGME49_084560	13758.2	0.294547	0.0874165	3.36946	0.000753148	0.0156673	none	up
TGME49_045680	16336.9	0.293555	0.0833837	3.52053	0.000430687	0.00983147	none	up
TGME49_010690	26774.7	0.293431	0.0777197	3.77551	0.000159682	0.00456042	none	up
TGME49_029450	1171.03	0.290636	0.0973353	2.98592	0.00282722	0.0411565	none	up
TGME49_063050	17860.5	0.288129	0.066626	4.32457	1.52826e-05	0.0006867	none	up
TGME49_045620	13350.5	0.286142	0.0883019	3.2405	0.00119322	0.0219734	none	up
TGME49_072520	1671.09	0.283734	0.0909141	3.12091	0.00180295	0.0296387	down	none
TGME49_066750	4044.2	0.282798	0.0809264	3.49452	0.000474922	0.0107056	up	up
TGME49_043570	13360.6	0.282233	0.0784617	3.59708	0.000321815	0.00791618	none	up
TGME49_109120	13135.8	0.279929	0.0672213	4.16429	3.12319e-05	0.00124558	none	up
TGME49_092130	12390	0.279783	0.0878131	3.18612	0.00144196	0.0251782	none	up
TGME49_016180	6544.6	0.276706	0.076446	3.61963	0.000295028	0.00741974	none	up
TGME49_120050	33335.8	0.274635	0.0798232	3.44054	0.000580561	0.0126225	none	up
TGME49_105460	1335.08	0.273673	0.0859986	3.1823	0.00146111	0.0253159	down	none
TGME49_021320	8649.58	0.273207	0.0834684	3.27318	0.00106346	0.0202437	none	up
TGME49_075810	12634.4	0.271648	0.0837138	3.24496	0.00117467	0.0218106	none	up
TGME49_095050	1570.58	0.270047	0.0764132	3.53403	0.00040927	0.00948494	none	up
TGME49_037880	18687.5	0.269443	0.0781464	3.44792	0.000564919	0.0123622	none	none
TGME49_062720	5715.83	0.267131	0.0820494	3.25573	0.00113099	0.0212337	none	up
TGME49_021200	2621.57	0.265871	0.0734121	3.62163	0.000292754	0.00739013	down	none
TGME49_083790	3277.41	0.264805	0.0898993	2.94557	0.00322357	0.045549	none	up
TGME49_005560	7234.82	0.256783	0.0853138	3.00986	0.00261365	0.0390599	none	up
TGME49_059950	3244.84	0.255688	0.0584893	4.37153	1.2338e-05	0.000598259	none	up
TGME49_109210	6855.97	0.254611	0.0859582	2.96203	0.00305614	0.0438264	none	none
TGME49_022220	21082.1	0.253795	0.0582374	4.35794	1.31292e-05	0.000610283	down	none
TGME49_016770	2990.93	0.253093	0.0707371	3.57793	0.000346321	0.00834267	none	up
TGME49_111250	1141.44	0.250081	0.0810189	3.0867	0.00202394	0.0327701	none	up
TGME49_068950	1931.64	0.249249	0.0824765	3.02206	0.00251063	0.0381978	none	none
TGME49_100260	6362.53	0.248697	0.0665792	3.73536	0.000187447	0.00515672	down	none
TGME49_049200	4060.64	0.242949	0.0759921	3.19703	0.00138852	0.0245633	none	up
TGME49_018410	23104.5	0.242808	0.0710178	3.41898	0.000628573	0.0134054	none	up
TGME49_027280	179266	0.241929	0.0741319	3.26349	0.00110049	0.0207187	none	none
TGME49_015260	1923.52	0.238149	0.0792571	3.00477	0.00265781	0.0395083	none	up
TGME49_027360	32982.6	0.232765	0.0783529	2.97073	0.00297095	0.0426955	none	up
TGME49_026950	1283.58	0.231701	0.0778616	2.97581	0.00292216	0.0422648	down	none
TGME49_049300	7020.53	0.228403	0.0753722	3.03033	0.00244287	0.0373355	none	up
TGME49_090710	4437.63	0.228252	0.0780621	2.92399	0.00345581	0.0479262	none	up
TGME49_015490	9191.28	0.228026	0.0741189	3.07649	0.00209451	0.0336118	down	none
TGME49_079360	3562.22	0.223789	0.0684773	3.26808	0.0010828	0.0204428	none	up
TGME49_033500	4999.21	0.217124	0.0611038	3.55337	0.000380332	0.00900384	none	up
TGME49_040810	3369.55	0.215463	0.0675111	3.19152	0.00141527	0.0249057	up	up
TGME49_105330	4168.05	0.212656	0.0684978	3.10457	0.00190559	0.0309486	none	up
TGME49_033080	1662.33	0.211761	0.0717923	2.94963	0.00318153	0.0451442	none	none
TGME49_027150	1698.44	0.211033	0.0722023	2.92281	0.00346893	0.0480094	none	up
TGME49_089070	2630.93	0.188241	0.0626331	3.00545	0.0026519	0.0395083	none	up
TGME49_073090	16012.7	-0.145492	0.0452498	-3.21531	0.00130304	0.0235455	up	none
TGME49_025490	5904.36	-0.159173	0.0542915	-2.93182	0.00336984	0.0469272	none	none
TGME49_085240	5617.04	-0.166883	0.0544083	-3.06723	0.00216054	0.0343445	none	none
TGME49_020270	15890.2	-0.169516	0.0555462	-3.05181	0.00227469	0.0353591	none	down
TGME49_095030	3192.59	-0.175792	0.0582439	-3.01821	0.00254276	0.0383659	down	down
TGME49_076140	9636.47	-0.178156	0.0588094	-3.02937	0.00245061	0.037369	up	none
TGME49_077500	3729.96	-0.182589	0.0544205	-3.35515	0.000793229	0.0161521	up	none
TGME49_030210	33399.9	-0.183175	0.0507225	-3.61132	0.000304645	0.00763312	none	down
TGME49_035380	2492.64	-0.186342	0.0639147	-2.91547	0.00355149	0.048951	none	down
TGME49_116260	5517.76	-0.18637	0.0632975	-2.94435	0.00323636	0.0456341	none	down
TGME49_042100	8233.68	-0.187671	0.062129	-3.02067	0.00252215	0.0382867	none	down
TGME49_049670	5672.37	-0.192162	0.0570548	-3.36802	0.000757101	0.0156956	none	none
TGME49_039840	2145.78	-0.195574	0.0640201	-3.05488	0.00225149	0.0351274	none	none
TGME49_111880	3281.43	-0.19607	0.0572025	-3.42765	0.000608824	0.0131522	none	none
TGME49_020900	17746	-0.19651	0.0564555	-3.48079	0.000499932	0.011084	none	down
TGME49_001260	3647.19	-0.198475	0.0617603	-3.21364	0.00131066	0.0236198	down	down
TGME49_083520	4980.76	-0.199832	0.0622746	-3.20888	0.00133252	0.0238228	none	down
TGME49_005650	6951.74	-0.20373	0.0487411	-4.17984	2.91709e-05	0.00119159	none	down
TGME49_014180	2961.5	-0.205049	0.0668944	-3.06526	0.00217483	0.0344903	none	down
TGME49_005670	2330.14	-0.205275	0.0639702	-3.20891	0.0013324	0.0238228	none	down
TGME49_016080	9018.35	-0.208444	0.0540252	-3.85828	0.00011419	0.00349837	none	down
TGME49_100100	20989.4	-0.210384	0.0592883	-3.54848	0.00038746	0.00913104	none	down
TGME49_095110	31744.4	-0.211201	0.0516735	-4.08721	4.36591e-05	0.00165316	none	down
TGME49_026710	9632.13	-0.213561	0.0517078	-4.13016	3.62518e-05	0.00141235	up	none
TGME49_020930	2461.36	-0.21563	0.065438	-3.29519	0.000983569	0.0190585	none	none
TGME49_044080	2996.19	-0.216257	0.0665494	-3.24956	0.00115582	0.0216395	none	down
TGME49_042570	4117.06	-0.217547	0.0612273	-3.5531	0.000380726	0.00900384	none	down
TGME49_115210	13109.2	-0.218771	0.0647856	-3.37684	0.000733241	0.0153004	none	down
TGME49_013610	7594.76	-0.220118	0.0574963	-3.82838	0.000128989	0.00386393	up	none
TGME49_009950	8664.44	-0.220735	0.0588297	-3.7521	0.000175362	0.00488532	none	down
TGME49_020370	1883.76	-0.223301	0.0717552	-3.11198	0.00185839	0.0303281	none	down
TGME49_013870	2012.24	-0.223681	0.0728305	-3.07125	0.00213165	0.0340457	up	none
TGME49_115220	6097.93	-0.22445	0.0606577	-3.70027	0.000215373	0.00587698	none	down
TGME49_085650	2913.36	-0.224514	0.0770344	-2.91446	0.00356299	0.0490093	none	down
TGME49_113780	3399.85	-0.226079	0.0684701	-3.30186	0.000960454	0.0187636	none	down
TGME49_057550	2743.12	-0.22808	0.0678859	-3.35975	0.000780124	0.0160306	none	down
TGME49_011260	10892.8	-0.22832	0.0619127	-3.68777	0.000226225	0.00607473	down	down
TGME49_097120	3894.63	-0.228615	0.0669912	-3.41262	0.000643421	0.0136373	none	down
TGME49_018220	4685.55	-0.228731	0.0745126	-3.06969	0.00214279	0.0341427	up	none
TGME49_067680	4846.37	-0.229167	0.0747946	-3.06395	0.00218438	0.0345603	down	down
TGME49_035130	1831.82	-0.23013	0.076894	-2.99283	0.00276406	0.0405878	none	down
TGME49_090660	9432.7	-0.231773	0.0659009	-3.51699	0.000436469	0.00990505	up	none
TGME49_080670	2365.02	-0.232519	0.0631573	-3.68159	0.000231783	0.00617504	up	none
TGME49_089910	6494.56	-0.233865	0.0611984	-3.82142	0.000132683	0.00395702	none	down
TGME49_029500	2082.19	-0.234557	0.0741452	-3.16348	0.00155895	0.0267362	none	down
TGME49_029010	20791.1	-0.23621	0.0583615	-4.04737	5.17964e-05	0.00190769	none	down
TGME49_069890	2809.02	-0.236936	0.075744	-3.12811	0.00175933	0.0292788	none	down
TGME49_003990	5664.19	-0.23718	0.0761016	-3.11663	0.0018293	0.0299988	none	down
TGME49_030140	1473.96	-0.237297	0.0791464	-2.9982	0.00271578	0.0399658	none	down
TGME49_051500	2666.34	-0.237534	0.079695	-2.98053	0.00287746	0.0417077	none	down
TGME49_027580	3056.65	-0.237606	0.0775801	-3.06272	0.00219336	0.0346211	none	down
TGME49_100220	2875.8	-0.238073	0.0671971	-3.54291	0.000395742	0.00929374	none	down
TGME49_044250	6253.7	-0.238118	0.0526862	-4.51954	6.19728e-06	0.000342374	none	down
TGME49_048740	8978.47	-0.240454	0.0790928	-3.04015	0.00236461	0.0363447	none	down
TGME49_066120	1711.59	-0.240709	0.0797081	-3.01988	0.00252878	0.038301	none	none
TGME49_064990	8153.97	-0.241935	0.0626876	-3.85938	0.000113673	0.00349837	none	down
TGME49_091050	1128.81	-0.242867	0.0829144	-2.92913	0.00339909	0.0472369	none	down
TGME49_000280	1650.19	-0.244042	0.0776153	-3.14425	0.00166512	0.0282693	up	none
TGME49_071000	1687.24	-0.244391	0.0719986	-3.39438	0.000687845	0.0144426	none	none
TGME49_047020	1609.42	-0.244979	0.0747066	-3.27922	0.00104096	0.0198755	none	none
TGME49_025690	3895.8	-0.246286	0.0696598	-3.53556	0.000406919	0.00948494	none	down
TGME49_017870	1341.14	-0.24708	0.077722	-3.17902	0.00147774	0.0255383	none	down
TGME49_042790	2083.87	-0.247299	0.0688776	-3.59041	0.000330155	0.00803338	none	down
TGME49_100210	2685.48	-0.248149	0.074441	-3.33349	0.000857625	0.0171525	none	down
TGME49_054080	2229.89	-0.249214	0.0740107	-3.36727	0.000759166	0.0156956	none	down
TGME49_075630	921.379	-0.24968	0.0854515	-2.92189	0.00347918	0.0480526	up	none
TGME49_073860	6665.64	-0.250106	0.0702341	-3.56103	0.000369405	0.00879784	none	down
TGME49_113820	1918.74	-0.250123	0.068614	-3.64537	0.000267011	0.0068669	up	none
TGME49_011290	9466.15	-0.250292	0.084174	-2.9735	0.00294421	0.0424925	down	down
TGME49_115950	5112.76	-0.251305	0.0656424	-3.8284	0.000128981	0.00386393	none	down
TGME49_026570	12078.5	-0.25399	0.0816689	-3.10999	0.00187093	0.0304592	none	down
TGME49_009200	1695.44	-0.254334	0.0789127	-3.22298	0.00126864	0.0230476	none	down
TGME49_039830	2893.11	-0.254475	0.0757008	-3.36159	0.000774939	0.0159727	up	none
TGME49_053370	3860.63	-0.254613	0.0768798	-3.31183	0.00092689	0.0182668	none	down
TGME49_059040	1203.49	-0.254758	0.0851702	-2.99116	0.00277917	0.0407209	none	none
TGME49_073760	31000.5	-0.254812	0.0752447	-3.38645	0.000708036	0.0148204	none	none
TGME49_031070	3544.97	-0.254839	0.0669521	-3.80629	0.000141066	0.00413386	none	down
TGME49_025320	1668.35	-0.254928	0.0812412	-3.13791	0.00170154	0.0286776	none	down
TGME49_090940	2195.04	-0.254978	0.0813251	-3.1353	0.00171679	0.028839	up	none
TGME49_025870	4060.15	-0.256575	0.0796994	-3.21929	0.00128509	0.0232836	none	down
TGME49_005280	6179.49	-0.256622	0.0660981	-3.88244	0.000103411	0.00321195	up	none
TGME49_046180	1664.62	-0.256729	0.0773528	-3.31893	0.000903619	0.0179129	none	none
TGME49_010270	2990.76	-0.257017	0.0743428	-3.45719	0.000545832	0.0120226	up	none
TGME49_009250	12241.1	-0.257296	0.0454067	-5.66648	1.45759e-08	2.39614e-06	none	down
TGME49_054880	6041.07	-0.258313	0.0489909	-5.27268	1.34449e-07	1.43839e-05	none	down
TGME49_100120	3866.08	-0.258856	0.0654258	-3.95648	7.60638e-05	0.00258924	none	down
TGME49_033010	1500.81	-0.258997	0.0799983	-3.23753	0.00120571	0.0220828	none	down
TGME49_106490	4243.03	-0.259334	0.0626822	-4.13727	3.51457e-05	0.00137722	none	down
TGME49_012980	9359.07	-0.25999	0.0543147	-4.78674	1.69509e-06	0.000116581	up	down
TGME49_037090	6172.16	-0.260502	0.0887647	-2.93475	0.00333821	0.046583	none	down
TGME49_001800	1600.96	-0.260516	0.0876794	-2.97123	0.00296606	0.0426955	none	none
TGME49_082060	1600.16	-0.260634	0.0793733	-3.28365	0.00102473	0.0196771	none	down
TGME49_021990	1288.08	-0.261475	0.0814195	-3.21146	0.00132063	0.0237362	none	down
TGME49_082080	7541.57	-0.262353	0.0615368	-4.26335	2.01383e-05	0.000881377	none	down
TGME49_058360	3991.36	-0.262353	0.0727253	-3.60746	0.000309209	0.00768585	up	none
TGME49_092950	6970.69	-0.264019	0.0626205	-4.21618	2.48478e-05	0.00104671	none	down
TGME49_061750	4086.02	-0.264111	0.0720123	-3.66758	0.000244857	0.00644663	up	none
TGME49_043200	17185.9	-0.264245	0.0556572	-4.74773	2.05714e-06	0.000137279	up	down
TGME49_024060	2475.53	-0.264877	0.0734412	-3.60665	0.000310171	0.00768585	none	down
TGME49_009160	2192.66	-0.265718	0.0889276	-2.98803	0.00280783	0.0410516	up	none
TGME49_015220	21604.2	-0.26618	0.068681	-3.8756	0.000106363	0.00328846	none	down
TGME49_025200	6432.7	-0.266601	0.0644108	-4.13908	3.487e-05	0.00137722	up	down
TGME49_077720	4622.74	-0.267853	0.059834	-4.4766	7.58427e-06	0.000394366	none	down
TGME49_078820	1755.1	-0.270244	0.0774868	-3.48761	0.000487363	0.0109494	none	down
TGME49_032560	1268.13	-0.270736	0.0859127	-3.1513	0.00162548	0.027736	none	down
TGME49_044470	6471.79	-0.270792	0.0862988	-3.13785	0.00170194	0.0286776	up	none
TGME49_093730	1846.66	-0.273187	0.0784338	-3.48303	0.00049578	0.0110588	up	none
TGME49_109200	1705.35	-0.273422	0.0940367	-2.90761	0.00364201	0.0499942	up	none
TGME49_120480	1175.29	-0.273646	0.0924705	-2.95928	0.00308361	0.0440641	up	none
TGME49_097960	14710.2	-0.275528	0.0682559	-4.03669	5.42116e-05	0.00195394	none	down
TGME49_030340	2657.19	-0.27568	0.0734748	-3.75203	0.000175408	0.00488532	none	down
TGME49_012860	1040.88	-0.276556	0.0920922	-3.00304	0.00267297	0.0395083	none	down
TGME49_061370	3342.4	-0.276696	0.0921073	-3.00406	0.00266406	0.0395083	none	down
TGME49_108600	2986.12	-0.277387	0.0888676	-3.12135	0.00180021	0.0296387	none	down
TGME49_066300	3043.98	-0.278305	0.0758524	-3.66903	0.000243474	0.00643535	none	down
TGME49_065420	3560.55	-0.278499	0.0626732	-4.44366	8.84396e-06	0.000455025	up	down
TGME49_032260	1656.81	-0.279458	0.0793946	-3.51986	0.000431768	0.00983147	none	down
TGME49_075670	2866.77	-0.282414	0.0693977	-4.06951	4.71129e-05	0.00177397	up	down
TGME49_014130	2090.26	-0.283052	0.0725905	-3.8993	9.64728e-05	0.00308164	up	none
TGME49_097870	1521.42	-0.283948	0.0744698	-3.81293	0.000137328	0.00404929	none	down
TGME49_053140	1056.98	-0.284049	0.0849973	-3.34185	0.000832207	0.0167435	none	down
TGME49_108710	2833.98	-0.284787	0.0750921	-3.7925	0.000149138	0.00432503	none	down
TGME49_058480	4205.08	-0.285262	0.0729002	-3.91305	9.1139e-05	0.00295325	up	none
TGME49_114220	988.195	-0.28592	0.094738	-3.01801	0.00254445	0.0383659	up	none
TGME49_011650	1102.27	-0.286272	0.0942176	-3.03841	0.00237827	0.0364308	none	none
TGME49_057470	2385.16	-0.28687	0.0837898	-3.42369	0.00061778	0.013303	none	down
TGME49_042080	855.496	-0.286904	0.0915453	-3.13401	0.00172435	0.028839	up	none
TGME49_110440	3699.88	-0.287264	0.0745507	-3.85327	0.000116553	0.0035546	up	none
TGME49_025150	12165.6	-0.287948	0.0535825	-5.37392	7.70441e-08	9.44141e-06	none	down
TGME49_031840	1968.76	-0.288051	0.085882	-3.35403	0.000796442	0.0161687	none	down
TGME49_026220	1773.62	-0.28947	0.0752651	-3.846	0.000120062	0.00364512	up	none
TGME49_121600	1756.28	-0.289804	0.0735798	-3.93864	8.19459e-05	0.00272077	none	down
TGME49_110240	2622.39	-0.290886	0.0656628	-4.43	9.42352e-06	0.000477553	none	down
TGME49_046080	1898.9	-0.291077	0.0719481	-4.04565	5.21781e-05	0.00191131	up	none
TGME49_021250	3468.77	-0.291126	0.0724583	-4.01784	5.87348e-05	0.00207263	none	down
TGME49_069870	2628.06	-0.291326	0.0718143	-4.05665	4.97805e-05	0.001864	none	down
TGME49_110740	1220.4	-0.291765	0.0837273	-3.48471	0.000492674	0.011032	none	down
TGME49_075320	2773.65	-0.292062	0.0843034	-3.46442	0.00053137	0.0117424	none	down
TGME49_077750	4747.31	-0.293232	0.0626535	-4.68021	2.86578e-06	0.000180517	none	down
TGME49_065080	2524.78	-0.29369	0.0727866	-4.03495	5.46133e-05	0.00195794	up	none
TGME49_120030	2218.79	-0.294553	0.0675319	-4.36169	1.29063e-05	0.000609583	none	down
TGME49_068870	3581.49	-0.294996	0.0673889	-4.37752	1.20039e-05	0.000590556	none	down
TGME49_058790	2423.95	-0.298276	0.0833949	-3.57667	0.000347995	0.00834692	up	none
TGME49_054290	925.829	-0.300068	0.0940735	-3.18972	0.00142411	0.024996	down	down
TGME49_109880	2163.16	-0.301283	0.0956949	-3.14837	0.00164182	0.0279441	up	none
TGME49_055210	1105.41	-0.301781	0.0968832	-3.11489	0.00184014	0.0301032	none	down
TGME49_097860	1152.43	-0.302143	0.0990286	-3.05107	0.00228026	0.0353591	up	none
TGME49_087160	3386.18	-0.303602	0.0913625	-3.32305	0.000890393	0.0177028	none	down
TGME49_013820	1044.92	-0.305089	0.0940884	-3.24258	0.00118453	0.0218733	down	down
TGME49_042120	3198.42	-0.305343	0.0658868	-4.63435	3.58064e-06	0.000217419	none	down
TGME49_001410	2944.1	-0.307125	0.0890073	-3.45056	0.000559423	0.0122818	none	down
TGME49_060800	1221.59	-0.308291	0.0831634	-3.70705	0.000209687	0.00574508	up	none
TGME49_025830	2884.97	-0.310489	0.0665757	-4.66369	3.10589e-06	0.000192052	none	down
TGME49_053100	1808.72	-0.310934	0.0865847	-3.5911	0.000329284	0.00803338	none	none
TGME49_071270	2764.05	-0.311232	0.0788466	-3.94731	7.90354e-05	0.00267688	none	down
TGME49_110010	9724.45	-0.31182	0.0641869	-4.85801	1.18574e-06	8.68685e-05	none	down
TGME49_027050	912.543	-0.315177	0.0971594	-3.24391	0.001179	0.0218309	up	none
TGME49_022330	676.804	-0.317741	0.101251	-3.13815	0.00170018	0.0286776	none	down
TGME49_071260	3659.82	-0.318905	0.0600942	-5.30676	1.11589e-07	1.29675e-05	up	down
TGME49_022360	873.011	-0.32046	0.095501	-3.35557	0.000792022	0.0161521	none	down
TGME49_079420	4300.78	-0.320864	0.0619735	-5.17744	2.24956e-07	2.22971e-05	up	down
TGME49_009050	1627.13	-0.32105	0.0941163	-3.41121	0.000646762	0.0136651	none	none
TGME49_033030	11741.7	-0.322575	0.0737443	-4.37424	1.21857e-05	0.000595157	none	down
TGME49_031790	1957.02	-0.323163	0.0706257	-4.5757	4.74621e-06	0.000278169	up	down
TGME49_065270	1292.41	-0.323443	0.0805717	-4.01435	5.96104e-05	0.00209257	up	down
TGME49_013040	1433.1	-0.324407	0.081463	-3.98227	6.82605e-05	0.00235936	up	none
TGME49_101290	711.173	-0.326356	0.100771	-3.23859	0.00120122	0.0220606	up	none
TGME49_052280	1268.51	-0.327339	0.0824345	-3.97089	7.16035e-05	0.00246228	up	none
TGME49_003010	4048.29	-0.330089	0.0896616	-3.68149	0.000231873	0.00617504	none	down
TGME49_049440	7358.86	-0.330211	0.078396	-4.21209	2.53016e-05	0.00105267	none	down
TGME49_075470	6393.19	-0.33302	0.0600026	-5.55009	2.8552e-08	4.10661e-06	none	down
TGME49_035370	8725.88	-0.33424	0.0708118	-4.72011	2.35713e-06	0.00015276	up	down
TGME49_095100	5049.21	-0.335921	0.0747887	-4.4916	7.06898e-06	0.000378234	down	down
TGME49_017360	1702.37	-0.338649	0.0887004	-3.8179	0.000134591	0.00399623	up	none
TGME49_025220	501.3	-0.339471	0.105902	-3.20552	0.00134818	0.0240389	up	none
TGME49_038170	1584.76	-0.341443	0.0757218	-4.50918	6.50774e-06	0.000356603	none	down
TGME49_019500	748.344	-0.342035	0.103626	-3.30068	0.000964511	0.0187885	none	down
TGME49_015510	788.203	-0.34271	0.103731	-3.30383	0.000953749	0.0186868	up	none
TGME49_005640	1102.15	-0.343005	0.115985	-2.95733	0.00310314	0.0442181	up	none
TGME49_082050	3037.6	-0.34342	0.0642403	-5.34587	8.99858e-08	1.08304e-05	none	down
TGME49_044190	4171.92	-0.343901	0.0825262	-4.16717	3.08405e-05	0.00123729	up	down
TGME49_115910	645.723	-0.345211	0.112083	-3.07996	0.00207031	0.0333825	none	none
TGME49_036510	889.237	-0.345279	0.0960856	-3.59345	0.000326325	0.00799794	up	none
TGME49_001240	522.015	-0.349645	0.104382	-3.34965	0.000809134	0.016328	none	none
TGME49_112580	1445.38	-0.352159	0.0775293	-4.54227	5.56521e-06	0.000313029	none	down
TGME49_034270	3381.7	-0.353258	0.0708069	-4.98903	6.0682e-07	5.04934e-05	none	down
TGME49_039000	499.521	-0.353798	0.117399	-3.01362	0.00258147	0.0388374	none	none
TGME49_068210	552.92	-0.355111	0.115065	-3.08618	0.00202747	0.0327701	up	none
TGME49_078130	1752.29	-0.355518	0.0803093	-4.42686	9.56154e-06	0.000480931	none	down
TGME49_046330	1720.06	-0.355566	0.093847	-3.78878	0.000151386	0.00436044	up	none
TGME49_078510	4238.49	-0.355791	0.07357	-4.83609	1.32416e-06	9.49449e-05	none	down
TGME49_045480	811.983	-0.356125	0.0950343	-3.74733	0.000178725	0.00495724	none	down
TGME49_109160	1560.71	-0.356635	0.0978566	-3.64446	0.000267952	0.0068669	none	down
TGME49_092340	1065.6	-0.357849	0.0956847	-3.73988	0.000184107	0.00508557	none	down
TGME49_031000	736.45	-0.362331	0.113837	-3.18291	0.00145803	0.0253159	none	down
TGME49_003820	5857.22	-0.36634	0.0565397	-6.47934	9.21249e-11	2.95677e-08	up	down
TGME49_112950	1106.37	-0.366466	0.0870686	-4.20894	2.56575e-05	0.00106093	down	down
TGME49_058800	573.89	-0.367283	0.117167	-3.13469	0.00172035	0.028839	none	none
TGME49_052200	685.381	-0.367303	0.0945061	-3.88655	0.000101677	0.0031931	up	none
TGME49_093540	626.459	-0.368019	0.125256	-2.93813	0.00330198	0.0463653	none	down
TGME49_021270	1535.97	-0.368112	0.0840845	-4.37788	1.19841e-05	0.000590556	up	down
TGME49_032020	3012.79	-0.368392	0.0662303	-5.56229	2.66263e-08	3.98803e-06	none	down
TGME49_063100	1980.72	-0.371968	0.101652	-3.65922	0.000252988	0.00658354	up	none
TGME49_095620	7249.59	-0.372288	0.0853928	-4.35971	1.30237e-05	0.000609583	none	down
TGME49_111770	3917.46	-0.377678	0.0736185	-5.13021	2.89426e-07	2.78676e-05	none	down
TGME49_094560	1547.47	-0.378369	0.0853614	-4.43255	9.31238e-06	0.000475496	none	down
TGME49_077490	2769.54	-0.382265	0.101639	-3.761	0.000169234	0.00477255	none	down
TGME49_100050	1127.22	-0.382543	0.117885	-3.24506	0.00117426	0.0218106	none	none
TGME49_042240	2441.74	-0.386878	0.0945459	-4.09196	4.27748e-05	0.00162882	none	down
TGME49_087970	4291.55	-0.387993	0.0734674	-5.28116	1.2837e-07	1.3955e-05	up	down
TGME49_094330	552.932	-0.388352	0.107198	-3.62276	0.000291475	0.00738551	down	down
TGME49_062050	6940.75	-0.390791	0.0611832	-6.38723	1.68914e-10	5.1749e-08	down	down
TGME49_042670	501.79	-0.390966	0.122475	-3.1922	0.00141192	0.0249057	up	none
TGME49_053910	1137.43	-0.393493	0.0845022	-4.6566	3.21472e-06	0.000196974	up	down
TGME49_082210	3486.88	-0.39909	0.0641177	-6.22433	4.83604e-10	1.41717e-07	up	none
TGME49_016370	383.082	-0.399499	0.135898	-2.93971	0.00328521	0.0462262	up	none
TGME49_114360	440.13	-0.39951	0.135146	-2.95614	0.0031152	0.0442962	up	none
TGME49_060580	3846.84	-0.409735	0.065966	-6.21131	5.25445e-10	1.42264e-07	up	down
TGME49_015640	1013.42	-0.410266	0.105627	-3.88409	0.000102713	0.00320503	none	down
TGME49_022100	2500.51	-0.413151	0.0732771	-5.6382	1.71841e-08	2.6935e-06	none	down
TGME49_088950	2410.16	-0.413635	0.0681853	-6.06634	1.3086e-09	3.05623e-07	up	down
TGME49_010820	1522.64	-0.415067	0.0925015	-4.48714	7.21854e-06	0.000383094	none	down
TGME49_042000	2021.26	-0.417772	0.0727275	-5.74434	9.22781e-09	1.68096e-06	down	down
TGME49_101180	755.788	-0.425744	0.124554	-3.41815	0.000630493	0.0134054	up	up
TGME49_085290	1544.71	-0.425818	0.0847034	-5.02716	4.97793e-07	4.3573e-05	none	down
TGME49_013620	2589.72	-0.43588	0.115413	-3.7767	0.000158923	0.00455803	up	up
TGME49_115710	290.647	-0.447116	0.140693	-3.17795	0.00148319	0.025567	none	down
TGME49_115900	417.778	-0.483822	0.131453	-3.68057	0.000232709	0.00617504	up	up
TGME49_055860	367.047	-0.507888	0.157324	-3.2283	0.00124527	0.0227455	up	none
TGME49_041610	933.067	-0.543464	0.107118	-5.07353	3.90507e-07	3.55678e-05	down	down
TGME49_059050	245.286	-0.570758	0.156029	-3.65804	0.000254155	0.00658848	up	none
TGME49_015010	362.812	-0.576995	0.142766	-4.04155	5.30999e-05	0.00193456	none	down
TGME49_038410	1068	-0.579458	0.0935056	-6.19705	5.75325e-10	1.49142e-07	up	none
TGME49_026770	984.876	-0.596918	0.106031	-5.62966	1.80564e-08	2.76591e-06	none	down
TGME49_006400	260.138	-0.625711	0.187583	-3.33564	0.000851018	0.017071	up	none
TGME49_026310	689.167	-0.627447	0.113062	-5.54957	2.86366e-08	4.10661e-06	down	down
TGME49_026760	570.838	-0.635358	0.118009	-5.38397	7.28607e-08	9.09409e-06	none	down
TGME49_053480	159.565	-0.693095	0.192067	-3.60861	0.000307844	0.00768469	none	none
TGME49_113890	173.231	-0.713659	0.198845	-3.58902	0.000331924	0.00804737	none	down
TGME49_057360	121.48	-0.819674	0.232667	-3.52295	0.000426778	0.00981736	none	down
TGME49_120420	115.754	-0.933416	0.318014	-2.93515	0.00333392	0.046583	none	none
TGME49_085920	58.5641	-0.936064	0.305887	-3.06016	0.0022122	0.0347557	up	none
TGME49_087960	109.885	-0.99344	0.302617	-3.28284	0.00102769	0.0196779	down	down
TGME49_053300	136.005	-1.03152	0.223892	-4.60722	4.08082e-06	0.000243404	down	down
TGME49_061640	63.5751	-1.18162	0.369437	-3.19843	0.00138177	0.0245082	down	down
TGME49_097410	37.9	-1.20389	0.377852	-3.18613	0.00144188	0.0251782	none	none
TGME49_004010	89.8712	-1.36406	0.359732	-3.79187	0.000149515	0.00432503	none	down
TGME49_004000	63.8279	-1.4486	0.32318	-4.48233	7.38326e-06	0.000388775	up	none
TGME49_031780	43.7616	-1.49301	0.353458	-4.22402	2.39985e-05	0.0010173	up	none
TGME49_093560	20.0526	-1.77783	0.558584	-3.18275	0.00145884	0.0253159	none	down
TGME49_116560	66.1199	-1.8154	0.336318	-5.39786	6.744e-08	8.57633e-06	up	none
TGME49_047270	23.0636	-1.842	0.484968	-3.7982	0.000145753	0.0042527	none	down
TGME49_023250	64.3223	-2.0325	0.370863	-5.48047	4.24198e-08	5.83489e-06	up	down
TGME49_055380	22.4414	-2.05755	0.556513	-3.69721	0.000217984	0.00590379	up	none

## Sheet: Summary
	T4	T60	Across.Time	Time.varying.effect	KO_V_WT..60.vs.4
Non zero	7794	7794	7794	7794	7794
All zero	526	526	526	526	526
Up	483	488	678	238	237
Down	724	840	934	255	254
Outliers	0	0	0	0	0
Low count	452	603	302	904	1054
