# Supplementary material for: Characterisation of the Toxoplasma gondii tyrosine transporter and its phosphorylation by the calcium‐dependent protein kinase 3
Source: Mol Microbiol. 2018 Nov 25;111(5):1167–81. doi: 10.1111/mmi.14156 (PMC6488386; doi:10.1111/mmi.14156)
Supplement: Supplementary file 6 [file MMI-111-1167-s006.xlsx]

## Sheet: Primers
Used for	Primer #	Sequence 5'-3'
pGRA::ApiAT5-3::HA	1	CGGGTTTGAATGCAAGGTTTCGTGCTGATCAAGCTTCCTCTACTGGAAACCCGTTAT
	2	CGCGTAGTCCGGGACGTCGTACGGGTACCATGGCAGCACCTTCGGGACTTTT
pG140::ApiAT5-3_loxP::YFP	3	ACTATAGGGCGAATTGGGTACAGCGGCAGTGAATCATCA
	4	GGAGTTTCTGCTGCACTTTTGG
	5	ACGTCCAGGAGCGCACCATCTTCTTCAAGGACGACGGCAACTACAAGA
	6	GTGGGCGTTCGTGATGATTCACTGCCGCTGTACCCAATTCGCCCTAT
pSag1::Cas9-U6::dbl-sgApiAT5-3	7	AACGCGAACGAATTACGTTGGTTTTAGAGCTAGAAATAGC
	8	AACTTGACATCCCCATTTAC
	9	GGGTTTTTATGTTCCGTGGGGTTTTAGAGCTAGAAATAGC
	10	GTAATACGACTCACTATAGGGCGAATTGGGTACCCAAGTAAGCAGAAGCACGCT
	11	GTAAAAGCTTATCGATACCGTCGACCTCGAGAATTAACCCTCACTAAAGG
ApiAT5-3_loxP 5' intergration confirmation	12	GGCGAGCCCCTCTACTGG
	13	CCTTGAAGAAGATGGTGCGCT
ApiAT5-3_loxP 3' intergration confirmation	14	ACAAGTGTTCTGGCAGGCTAC
	15	GACTGGAACCATGTCCGG
apiAT5-3 wt loss	16	CGCGACGTGCAGAATCG
	17	CGCCCGCTTGTCTTTGTC
pUPRT::ApiAT5-3::HA	18	CCTGCGCATCACTTTCGTCGTAGTCTTAATCCATGGTTACAGCACCTTCG
	19	CAAGGAGTTACCACCCATGACGAGCACTAGCAGCGGCAGTGAATCATCA
	20	GGCATCCTGAGCCTTGTTAAC
pUPRT::ApiAT5-3_S56A::HA	21	GCAGTTAATAAAGGAGCG
pUPRT::ApiAT5-3_S56D::HA	22	GTCATCCTGAGCCTTGTTAAC
ApiAT5-3 5' integration at uprt confirmation	23	AAATCATCTTCGCAGTCAAGG
	24	ACATCGAACACGGTTATCAAAC
ApiAT5-3 3' integration at uprt confirmation	25	AAGCGTGGCGACTCACTC
	26	TAACAGGTGTTTTGGTTTCTGG
uprt wt loss	27	TCTGTGCTGTTCGGTCTCAC
	28	TCGCCAGCTCTCACAATC
XkbN.1_ApiAT5-3/S56A/S56D::HA	29	GAAGCTCAGAATAAACGCTCAACTTTGGCACACCATGATGGAGTCGACCGAGGCG
	30	TTACGCGTAGTCCGGGACGTCGTACGGGTACAGCACCTTCGGGACTTTTC
	31	GAAGCTCAGAATAAACGCTCAAC
	32	TTCTTGAGGCTGGTTTAGTGGTAAGCGGCCTTACGCGTAGTCCGGGAC

## Sheet: Synthetic seqs
Name	Sequence 5'-3'
loxP_apiAT5-3_loxP_yfp	ccaaaagtgcagcagaaactccgtcccaaaacgcgaacgaattacgttgtgATAACTTCGTATAGCATACATTATACGAAGTTATgtcctgccgttatcATGGAAAGCACAGAGGCCACCATGGTAGAGCGCAAAGCGGAAAGCCCAAGCTCTGGCGATCGCGCCCGCTCTATCGAACTGGCCCATCAACCCACCGGTGCGGGTGCATCCCTGTCGAGCTTTGAAGTAGGCGGAGCTAAACAAGGAGTTAACAAGGCTCAGGATTCTGCAGTTAATAAAGGAGCGGCAAATACCCCACCGCGCGTGGCGTTTGGTCTGAGTCGTTACGTTGTCCTCGTGGCATACTGTCTGTATTGTCTTTTAAGCGGTCCATCTTTTATGAATTGGACAACGATTGCG…
loxP(-100)_apiAT5-3	cgagctgttgtttggacgacccacctctgacgccaccacccgaagccgtgcatcccgttagggcactgcttccgtttgcgtcaaaagagatttccacgttgcgggtgcgtcaccgttgtgagcatctctttctgcaaatcttcgcggATAACTTCGTATAGCATACATTATACGAAGTTATgtccttactcgttcggacacagcttttcccccctgccaaaagtgcagcagaaactccgtcccaaaacgcgaacgaattacgttgtggtcctgccgttatcATGGAAAGCACAGAGGCCACCATGGTAGAGCGCAAAGCGGAAAGCCCAAGCTCTGGCGATCGCGCCCGCTCTATCGAACTGGCCCATCAACCCACCGGTGCGGGTGCATCCCTGTCGA…
loxP(-200)_apiAT5-3	cgagctgttgtttggacgacccacctctgacgccaccacccgaagccATAACTTCGTATAGCATACATTATACGAAGTTATgtgcatcccgttagggcactgcttccgtttgcgtcaaaagagatttccacgttgcgggtgcgtcaccgttgtgagcatctctttctgcaaatcttcgcgggtccttactcgttcggacacagcttttcccccctgccaaaagtgcagcagaaactccgtcccaaaacgcgaacgaattacgttgtggtcctgccgttatcATGGAAAGCACAGAGGCCACCATGGTAGAGCGCAAAGCGGAAAGCCCAAGCTCTGGCGATCGCGCCCGCTCTATCGAACTGGCCCATCAACCCACCGGTGCGGGTGCATCCCTGTCGA…
